# Supplementary material for: Analysis of PEM Water Electrolyzer Failure Due to Induced Hydrogen Crossover in Catalyst-Coated PFSA Membranes
Source: Membranes (Basel). 2023 Mar 17;13(3):348. doi: 10.3390/membranes13030348 (PMC10053853; doi:10.3390/membranes13030348)
Supplement: Supplementary file 1 [file membranes-13-00348-s001.zip]

Archive with 1 entries (1 files):
- membranes-2282534-supplementary.png
